# Supplementary material for: Natural products and their derivatives as candidate treatments for hair greying: from drug discovery to molecular mechanisms
Source: Chin Med. 2026 Feb 3;21:61. doi: 10.1186/s13020-026-01340-0 (PMC12866018; doi:10.1186/s13020-026-01340-0)
Supplement: Supplementary file 1 — Supplementary material 1. Table 1. The potential mechanisms by which natural products and their derivatives regulate the proliferation and differentiation of McSCs. [file 13020_2026_1340_MOESM1_ESM.xlsx]

## Sheet: Sheet1
No.	Year	Classification	Name	IUPAC name	MF	Genus	Family	Source	Objects		Dose and cycle of administration	Possible mechanism	Ref.
									In vitro	In vivo
1	2020	Caffeoylquinic acid derivatives	3,4,5-tri-O-caffeoylquinic acid	(3R,5R)-3,4,5-tris[[(E)-3-(3,4-dihydroxyphenyl)prop-2-enoyl]oxy]-1-hydroxycyclohexane-1-carboxylic acid	C34H30O15	-	-	Caffeoylquinic acid derivative	Eight-week-old male C3H mice: shaving.	Human epidermal melanocytes (HEMs) and B16F10.	①1% TCQA by appling topically at the shaved area for 1 month in C3H mice; ②10 and 25 μM for 24, 48, 72, and 96 h in cells.	↑: ①TYR and CD34; ②melanin biosynthesis: TRP-1, MITF, DCT, and β-catenin.	[25]
2	2016	Others	12-O-tetradecanoylphorbol-13-acetate	[(1S,2S,6R,10S,11R,13S,14R,15R)-13-acetyloxy-1,6-dihydroxy-8-(hydroxymethyl)-4,12,12,15-tetramethyl-5-oxo-14-tetracyclo[8.5.0.02,6.011,13]pentadeca-3,8-dienyl] tetradecanoate	C36H56O8	-	-	A naturally occurring small molecular drug	①seven weeks female C57BL/6 mice shaved to expose a 3 × 3 cm2 area; ②fourteen weeks female C57BL/6 mice: control group.	Murine melanoblasts (iMC23).	①1% (w/v) TPA (4 μg in 400 μl acetone) by topical application on mouse dorsal skin for one, two, and four weeks in mice； ②200 nM for 6 h in iMC23 cells.	↑: ①DCT, TRP-1, TYR, and MITF; ②Wnt/β-catenin signalling.	[31]
3	2023		Rhynchophylline	Methyl (E)-2-[(3R,6'R,7'S,8'aS)-6'-ethyl-2-oxospiro[1H-indole-3,1'-3,5,6,7,8,8a-hexahydro-2H-indolizine]-7'-yl]-3-methoxyprop-2-enoate	C22H28N2O4	Uncaria	Rubiaceae	Uncaria rhynchophylla (Miq.) Miq.	C57BL/6 female mice of seven weeks: 20 µg/kg resiniferatoxin for 7 days.	A2058 and B16F10: norepinephrine (20, 100, and 500 μM) for 48 h.	①1 h before and 11 h after the RTX injection, respectively , twice a day for 7 days in mice; ②50 and 100 μM for 30 min in A2058; ③100 μM for 30 min in B16F10.	↑: MITF and DCT; ↓: ①Calcium signalling; ②NA-β2AR signalling pathway; ③p-PKA.	[32,34]
