# Supplementary material for: Natural products and their derivatives as candidate treatments for hair greying: from drug discovery to molecular mechanisms
Source: Chin Med. 2026 Feb 3;21:61. doi: 10.1186/s13020-026-01340-0 (PMC12866018; doi:10.1186/s13020-026-01340-0)
Supplement: Supplementary file 2 — Supplementary material 2. Table 2. The potential mechanisms by which bioactive compounds regulate melanogenesis. [file 13020_2026_1340_MOESM2_ESM.xlsx]

## Sheet: Sheet2
No.	Year	Classification	Name	IUPAC name	MF	Genus	Family	Source	Obejects		Dose and cycle of administration	Possible mechanism	Ref.
									In vitro	In vivo
1	2018	Flavonoids	Sterubin	(2S)-2-(3,4-dihydroxyphenyl)-5-hydroxy-7-methoxy-2,3-dihydrochromen-4-one	C16H14O6	Eriodictyon	Boraginaceae	Eriodictyon angustifolium Nutt.	-	①Human melanoma cell line (HMVII): No treated; ②normal human epidermal keratinocytes (NHEKs): 20 Gy X-ray for no described time.	①5 μM and 10 μM for 7 days in HMVII cells; ②100 μM for 1 hour in NHEKs cells; ③Topical application 0.1 w/v% sterubin for two-four weeks in gray beard hair of the volunteer.	↑: MITF, TYR, and β-catenin; ↓: γ-H2AX and ROS.	[66,69]
2	2023		Syringetin	3,5,7-trihydroxy-2-(4-hydroxy-3,5-dimethoxyphenyl)chromen-4-one	C17H14O8	Lysimachia and Vaccinium	Primulaceae and Ericaceae	Red grapes, jambolan fruits, Lysimachia congestiflora Hemsl., and Vaccinium ashei Reade	-	B16F10	①1.5, 3, and 6 μg/mL for 72 h; ②Topical application 3 μg/mL and 6 μg/mL for 20 min and 24 h in human skin of volunteers.	↑: ①TYR, TRP-1,TRP-2, and MITF; ②PKA signalling pathway, PI3K/Akt signalling pathway, MAPK signalling pathway, and Wnt/β-catenin signalling pathway; ↓: p-p38 and p-ERK.	[17,70]
3	2021		Morin	2-(2,4-dihydroxyphenyl)-3,5,7-trihydroxychromen-4-one	C15H10O7	Morus	Moraceae	Morus alba L., various vegetables and fruits	-	B16F10	25, 50, and 100 μM for 48 h.	↑: ①Melanogenic enzymes: MITF,TRP-1, and TRP-2; ②MAPK signalling pathway: p-ERK and p38.	[74,80]
4	2024		Apigenin	5,7-dihydroxy-2-(4-hydroxyphenyl)chromen-4-one	C15H10O5	Petroselinum, Allium, Citrus, and Chrysanthemum	Apiaceae, Amaryllidaceae, Rutaceae, and Asteraceae	Fruits and vegetables including parsley, onions, oranges, tea, chamomile, wheat sprouts and some seasonings	Five–six months old male C57BL/6: smear 2.5% hydroquinone for 20 days.	-	Topical application 1%, 2.5%, and 5% in gel for 40 days in C57BL/6.	↑: TYR and CAT; ↓: ①Cholinesterase, LPO, and MDA; ②pro-inflammatory cytokines: IL-6, TNF-α, and IFN-γ; ③p38 MAPK.	[81,86]
5	2022		Epimedin B	3-[(2S,3R,4R,5R,6S)-4,5-dihydroxy-6-methyl-3-[(2S,3R,4S,5R)-3,4,5-trihydroxyoxan-2-yl]oxyoxan-2-yl]oxy-5-hydroxy-2-(4-methoxyphenyl)-8-(3-methylbut-2-enyl)-7-[(2S,3R,4S,5S,6R)-3,4,5-trihydroxy-6-(hydroxymethyl)oxan-2-yl]oxychromen-4-one	C38H48O19	Epimedium	Berberidaceae	Epimedium brevicornum Maxim.	-	B16F10	12.5 μM, 25 μM, 50 μM, and 100 μM for 72 h in B16F10 cells.	↑: TYR.	[91]
	2024								①Human skin tissues: monobenzone (60 μM) for a week; ②Zebrafish: 200 μM N-phenylthiourea ; ③Male C57BL/6 mice (six weeks old) : 4% (m/m) hydroquinone topically applied the dorsal skin for 50 days. 40% (m/m) monobenzone topically applied the dorsal skin for 65 days.	B16F10, MNT-1 cells, and primary human melanocytes.	①100 μM for 72 h in cells ( primary human melanocytes ); ②1 mM for a week in human skin tissues; ③0.5, 1, and 5 mM for 54 h in zebrafish ④0.1% (m/m) and 0.5% (m/m) topically applied the dorsal skin for 50 or 65 days in hydroquinone-induced mice and monobenzone-induced mice separately.	↑: ①Melanosome biosynthesis: HMB45 (a melanosome marker), TYR, TRP-1, TRP-2, DCT, and MITF; ②Melanosome transport: ion transport proteins (OCA2, SLC45A2, and SLC24A5), Rab27a, RhoA, and CDC42; ③PI3K/AKT signalling pathway: GSK3β/β-catenin, p-p70 S6 kinase, p-p38, and p-ERK.	[92]
6	2011		Quercetin and quercetin derivatives(3-O-methylquercetin and 3,4',7-O-trimethylquercetin)	2-(3,4-dihydroxyphenyl)-3,5,7-trihydroxychromen-4-one	C15H10O7	Rosa	Rosaceae	Plants and fruits, such as Rosa canina L.	-	B16F10 and in normal human epidermal melanocytes (NHEM).	5, 10 and 20 μM for 2 days io B16F10 and NHEM cells.	↑: TYR, TRP-1 and TRP-2.	[94,95]
	2018			2-(3,4-dihydroxyphenyl)-5,7-dihydroxy-3-methoxychromen-4-one	C16H12O7	-	-	Synthetic quercetin derivatives	3D skin model originally from an Asian donor.	Normal human melanocyte.	6.25, 12.5, and 25 μM for 24 h in human melanocyte; 25 μM for 20 days in 3D skin model system.	Unclear mechanism, may stimulate the transportation of melanosomes (Varp and Slac-2a), inhibited TBC1D10A.	[98]
	2014			-	-	-	-	Synthetic quercetin derivatives	-	B16	10, 100, and 200 μM for 72 h in B16 cells.	↑: ①TYR, MITF, TRP-1 and TRP-2; ②p-p38.	[96]
7	2022	Coumarin	5-((diethylamino)methyl)-3-phenyl-7H-furo [3,2-g] chromen-7-one (furocoumarin derivative)	-	-	-	-	Synthetic furocoumarin derivatives	Four–five weeks C57BL/6：5% hydroquinone on the 2 × 2 cm shaved dorsum for 50 days.	B16，PIG3V, and P1G1.	①0.0425, 0.425, and 4.25 mg/kg for 30 days by oral administration in C57BL/6 mice; ②1, 10, and 50 µM for 24 h in cells.	↑: ①TYR, TRP-1, TRP-2, and MITF; ②cAMP/PKA signalling pathway: cAMP and p-CREB; ③MAPK signalling pathway: p-p38 and p-JNK; ↓: MDA.	[111]
8	2023		6-Methylcoumarin	6-methylchromen-2-one	C10H8O2	-	-	A coumarin derivative	-	B16F10	100, 150, 200, and 250 μM for 72 h in B16F10.	↑: ①Melanogenic pathway: TYR, TRP-1, TRP-2, and MITF; ②PKA/CREB signalling pathway: p-PKA and pCREB; ③p-p38; ④GSK-3β/β-catenin signalling pathway: β-Catenin and GSK-3β; ↓: ①PI3K/Akt signalling pathway: p-AKT; ②MAPK signalling pathway: p-ERK and p-JNK.	[115]
9	2024		Bergaptol	4-hydroxyfuro[3,2-g]chromen-7-one	C11H6O4	Cullen	Fabacea	Psoralea corylifolia L.	Zebrafish: 200 μM N-phenylthioure for 24 h	B16F10	①20, 50, 100, and 200 μM for 72 h in zebrafish; ②20, 40, 80, and 160 μM for 48 h in B16F10.	↑: ①TYR; ②MAPK signalling pathway: JNK and p-P38; ③MITF; ↓: p-ERK.	[119]
10	2019		Bergapten	4-methoxyfuro[3,2-g]chromen-7-one	C12H8O4	Citrus, Clinopodium, Ficus	Rutaceae, Lamiaceae, Moraceae	Fruits such as lemon and grapefruit and medicinal plants such as Clinopodium megalanthum (Diels) C.Y.Wu & S.J.Hsuan ex H.W.Li and Ficus carica Linn.	①C57BL/6 mice：daily topical application of 2 mL of 2% hydroquinone to shaved areas (2 × 2 cm) of the dorsal skin for 12 days; ②Zebrafish: 200 μM 1-phenyl 2-thiourea for 29 h.	B16F10	①1% bergapten delivered transdermally for 12 days in C57BL/6 mice; ②10, 20, and 40 μM for 25 h in zebrafish; ③1, 10, and 100 μM in B16F10.	↑: TYR and melanin contents.	[120,121]
11	2020		7,8-Dimethoxycoumarin	7,8-dimethoxychromen-2-one	C11H10O4	Daphne, Astianthus, Zanthoxylum, and Citrus.	Thymelaeaceae, Bignoniaceae, Rutaceae, and Rutaceae.	Several medicinal plants,including Daphne koreana Nakai, Astianthus viminalis (Kunth) Baill., Zanthoxylum leprieurii Guill. & Perr., and Citrus decumana L..	-	B16F10 and HaCaT.	①0.05, 0.1, 0.2, and 0.4 mM for 72 h in B16f10; ②0.025, 0.05, 0.1, 0.2, and 0.4 mM for 20 h in HaCaT.	↑: ①TYR activitiy; ②Melanogenic enzymes: TYR, TRP-1, TRP-2, and MITF; ③AKT/MAPK signalling pathway: p-AKT, p-ERK, p-p38, and p-JNK; ↓: p-ERK.	[124]
12	2015	Caffeoylquinic acid derivatives	Methyl 3,5-di-caffeoylquinate	-	-	Erigeron	Asteraceae	Erigeron annuus (L.) Desf.	-	B16F10, human epidermal melanocytes, and Human melanoma MMAc cells.	①12.5, 25, and 50 μM for 48 h in B16F10； ②50 μM for 48 h in Human epidermal melanocytes and MMAc cells.	↑: ①TYR, TRP-1, and TRP-2; ②p-CREB, p-MITF, and cAMP; ③p38 MAPK signalling pathway: p-p38 MAPK.	[130]
13	2024	Polyamines	Putrescine	butane-1,4-diamine	C4H12N2	-	-	Be rich in living mammalian cells.	-	B16F1: 250 μM H2O2 for 24 h.	0.25, 0.5, 1 and 2 mM for 24 h in B16F1.	↑: ①TYR activity; ②Melanin production: MITF, TYR, TRP-1, TRP-2, MSRB, MSRA, and TH.	[136]
	2020								-	Normal human epidermal primary melanocytes (NHEM-aLP)	①0.5 and 2 mM for 24 h in cultured normal human skin explants; ②0.05, 0.5, and 2 mM for 6 days in NHEM-aLP cells.	↑: ①TYR, TRP-1, and DCT; ②Polyamine catabolism: the intracellular putrescine levels, SAT1, SMOX, and PAOX; ↓: spermine levels.	[135]
	2022		Spermidine	N'-(3-aminopropyl)butane-1,4-diamine	C7H19N3	-	-	Whole grains, vegetables, and legumes	-	Young and aged normal human primary melanocytes and MNT-1	①2 μM for 10 days in MNT-1 cells; ②1 μM for 10 days in young and aged primary human melanocyte cells.	↑: ①TRP-1, TRP-2, and TYR; ②SLC7A1 and SLC22A18.	[138]
15	2017		Agmatine	2-(4-aminobutyl)guanidine	C5H14N4	-	-	Manaca	-	B16F1：20 μM H2O2.	32, 64, 128, and 256 μM for 24 h in cells.	↑: ①TYR activity; ②TRP-1, TRP-2, and MITF; ③BMPs signalling pathway: BMP6 and p-p38; ↓: c-kit; c-FOS.	[142]
16	2018	Others	Bixin	(2E,4E,6E,8E,10E,12E,14E,16Z,18E)-20-methoxy-4,8,13,17-tetramethyl-20-oxoicosa-2,4,6,8,10,12,14,16,18-nonaenoic acid	C25H30O4	Bixa	Bixaceae	Bixa orellana L.	①Eight and twelve weeks C57BL/6J Nrf2+/+ and Nrf2-/- mice: UVB 240 mJ/cm2 for 1 day; ②Eight and twelve weeks old C57BL/6J mice (C57BL/6J Nrf2+/+ and Nrf2-/-) : topical PUVA (psoralen + UVA (1.32 J/cm2)) for 1 day phototherapy-induced hair graying.	HEMnLP (Primary human epidermal melanocytes, neonatal, low pigmented): 100 μM H2O2 and 0.33 J/cm2 for cells.	①1% (w/w) bixin by local application for 1 day in mice; ②20 and 40 μM for 4 h ang 16 h in cells.	↑: KEAP1; ↓: NRF2, NQO1, p62, OGG1, and HO-1.	[149]
17	2020		Cistanche deserticola polysaccharide	-	-	Cistanche	Orobanchaceae	Cistanche deserticola Ma	Zebrafish: 20, 40 and 80 μg/mL medium alone.	HEMs: 500 μM H2O2 for 24 h; B16F10: 1 mM H2O2 for 24 h.	①20, 40, and 80 μg/mL for 24 or 48 h in cells; ②20, 40, and 80 μg/mL for 24 h in zebrafish embryos.	↑: ①Melanogenesis: MITF, TYR, TRP-1, TRP-2, RAB27A and FSCN1; ②MAPK signalling pathway: p‐ERK, p‐JNK, and p‐p38; ③NRF2/HO‐1 signalling pathway: NRF2 and HO‐1; ↓: ROS.	[15]
18	2020		Citric acid	2-hydroxypropane-1,2,3-tricarboxylic acid	C6H8O7	Citrus	Rutaceae	Citrus fruits, such as lemon, grapefruit, tangerine, and orange.	-	B16F10, HMV-II, and HEM.	2 and 4 mM for 48 h in cells.	↑: p-GSK3β Y216, MITF, TYR, and β-catenin in B16F10; ↓: MITF, TYR, and β-catenin in in HMV-II and HEM.	[154]
19	2020		Paeoniflorin	[(1R,2S,3R,5R,6R,8S)-6-hydroxy-8-methyl-3-[(2S,3R,4S,5S,6R)-3,4,5-trihydroxy-6-(hydroxymethyl)oxan-2-yl]oxy-9,10-dioxatetracyclo[4.3.1.02,5.03,8]decan-2-yl]methyl benzoate	C23H28O11	Paeoni	Paeoniaceae	Paeonia lactiflora Pall.	Four-week-old female SPF C57BL/6 mice: 40% monobenzone (4-benzyloxyphenol) topically for 8 weeks.	Human melanocytes: from the surgically excised human foreskin sample.	①5 and 10 µg/mL for 24 h in cells; ②60 mg/kg via intraperitoneal injection for 10 days in mice.	↑: ①TYR, MITF, and TRP-1; ②Mitogen-activated protein kinase pathways: p-CREB and p-ERK.	[162]
20	2005		Glycyrrhizin	(2S,3S,4S,5R,6R)-6-[(2S,3R,4S,5S,6S)-2-[[(3S,4aR,6aR,6bS,8aS,11S,12aR,14aR,14bS)-11-carboxy-4,4,6a,6b,8a,11,14b-heptamethyl-14-oxo-2,3,4a,5,6,7,8,9,10,12,12a,14a-dodecahydro-1H-picen-3-yl]oxy]-6-carboxy-4,5-dihydroxyoxan-3-yl]oxy-3,4,5-trihydroxyoxane-2-carboxylic acid	C42H62O16	Glycyrrhiza	Fabaceae/Leguminosae	Glycyrrhiza glabra L.	-	B16 melanoma cells	0.5 and 1 mM for 48 h in cells.	↑: ①TYR and MITF; ②Ras-Raf-MAPK signalling pathway: AP-1 and CRE ; ③cAMP signalling pathway: cAMP and p-CREB; ↓: p-GSK3β.	[166]
21	2022		Emodin	1,3,8-trihydroxy-6-methylanthracene-9,10-dione	C15H10O5	Fallopia	Polygonaceae	Polygonum multiflorum Thunb.	-	B16F1: 250 μM H2O2 for 24 h.	0.125, 0.25, 0.5, 1, and 2 μM for 8 h.	↑: MITF, TRP-1, TRP-2, TYR, SIRT1, and FOXO1; ↓: ERK.	[170]
22	2024		Olive-derived phenolic compounds	-	-	Canarium	Burseraceae	Canarium album (Lour.) Raeusch. ex DC.	-	B16F10 and HEM	①5 μM for 24 and 48 h in B16F10; ②200 nM for 48,72, and 96 h in HEM.	↑: ①Melanogenic enzymes: MITF, TYR, TRP-1, and DCT; ②MC1R, Sprr2h, Ugcg, and Tgm1; ③Wnt and PI3K signalling pathways: CTNB, PI3K, and MC1R; ↓: Kit and GSK3β.	[176]
23	2009		Sesamin	5-[(3S,3aR,6S,6aR)-3-(1,3-benzodioxol-5-yl)-1,3,3a,4,6,6a-hexahydrofuro[3,4-c]furan-6-yl]-1,3-benzodioxole	C20H18O6	Sesamum	Pedaliaceae	Sesamum indicum L.	-	B16	10 µM for 48 h in B16 cells.	↑: ①MITF and TYR; ②cAMP/PKA signalling pathway: p-CREB,cAMP, and p-PKA.	[180]
24	2009		2, 3, 5, 4'-tetrahydroxystilbene-2-O-β-D-glucoside	(2S,3R,4S,5S,6R)-2-[2,4-dihydroxy-6-[(E)-2-(4-hydroxyphenyl)ethenyl]phenoxy]-6-(hydroxymethyl)oxane-3,4,5-triol	C20H22O9	Fallopia	Polygonaceae	Polygonum multiflorum Thunb.	-	B16F1	10 µg/mL for 24 and 48 h in B16 cells.	↑: ①TYR and MITF; ②cAMP signalling pathway: p-CREB; ③MAPK signalling pathway: p38 MAPK.	[187]
	2008								-	B16	2.5, 12.5, and 25 µg/mL for 3 days in cells.	Not described.	[186]
