# Supplementary material for: Natural products and their derivatives as candidate treatments for hair greying: from drug discovery to molecular mechanisms
Source: Chin Med. 2026 Feb 3;21:61. doi: 10.1186/s13020-026-01340-0 (PMC12866018; doi:10.1186/s13020-026-01340-0)
Supplement: Supplementary file 3 — Supplementary material 3. Table 3. The potential mechanisms by which extract of single herb regulate melanogenesis. [file 13020_2026_1340_MOESM3_ESM.xlsx]

## Sheet: Sheet1
No.	Year	Name	Gneus	Fmamily	Source	Extract Methods	Obejects		Dose and cycle of administration	Possible mechanism	Ref.
							In vitro	In vivo
1	2017	Polygonum multiflorum Thunb.	Fallopia	Polygonaceae	Polygonum multiflorum Thunb.	Conventional processing method, including a step during which the roots of Polygonum multiflorum are stewed or steamed in black soya bean juice and then spray-dried, then sieved and mixed to obtained PMR extract as a dark brown powder.	Human hair follicle: isolated from scalp biopsy.	Human melanocytes: H2O2 (250 μM) for 30 min.	①0.05 μg/mL for 18 h in human melanocytes; ②0.01 mg/mL for 4 days in human hair follicle.	↑: GSH; ↓: ROS.	[193]
2	2020	Argania spinosa Skeels	Argania	Sapotaceae	Argania spinosa Skeels	100 mL ethanol (70%) in the dark at room temperature for two weeks.	-	B16F10	6 and 30 µg/mL for 48 h in B16F10 cells.	↑: ①melanogenic enzymes: TYR, TRP-1, DCT, and MITF; ②cAMP-MITF signalling pathway: p-p38, Akap13, Cxcl10, Crebbp, and Pax3; ↓: p-MITF, p-ERK1, p-ERK2, and Sox10.	[197]
3	2024	Gynostemma pentaphyllum (Thunb.) Makino	Gynostemma	Cucurbitaceae	Gynostemma pentaphyllum (Thunb.) Makino	Purchase.	Four-week fale C57BL/6	B16: norepinephrine (1 μM) for 24h.	①5,10, and 20 mg/mL for 28 days in mice； ②0.4, 0.8, and 1.6 mg/mL for 48 h in B16； ③0.05, 0.1, 0.2, and 0.4 mg/mL in hDPCs.	↑: Melanogenesis: MITF, TYR, TRP-1, and TRP-2.	[200]
4	2021	Cirsium japonicum DC.	Cirsium	Asteraceae/Compositae	Cirsium japonicum DC.	Desiccated using a hot air drier at 50°C overnight and pulverized.The dried powder of Cirsium japonicum flower (100 g) was extracted with 70% (v/v) ethanol at room temperature with stirring. After filtration using filter paper, the solvent was removed by a rotary vacuum evaporator and was lyophilized.	3D skin model and ex vivo human hair follicles.	Human epidermal melanocytes (HEMn-LP and HEMn-MP)	①1, 3, and 5 μg/mL for 5 days in cells； ②50 and 100 μg/mL for 14 days in 3D skin model; ③5 μg/mL for 7 days in human hair follicles.	↑: ①TYR activity; ②cAMP signalling pathway: cAMP, p-CREB, TYR, and MITF.	[208]
5	2023	Lycium shawii Roem. & Schult.	Lycium	Solanaceae	Lycium shawii Roem. & Schult.	Using 10.0 mL of methanol under high-power sonication for 30 min, then filtered by quantitative ashless paper filter under gravity flow and dried in an incubator at 40°C.	-	Human melanocyte: from fresh brown foreskins excised during infant circumcision.	7.8, 15.6, and 31.3 μg/mL for 72 h in cells.	↑: ①Melanosome; ②melanogenesis: MITF, TYR, TRP-1, and TRP-2.	[212]
6	2020	Eriodictyon angustifolium Nutt.	Eriodictyon	Boraginaceae	Eriodictyon angustifolium Nutt.	10 g of cleaned Yerba Santa (leaves and stems) was immersed in 100 mL of absolute ethanol for 72 h at room temperature. After filtration, ethanol was removed from the extracts by vacuum evaporation and the resulting solid materials were immersed in DMSO.	Human grey beard hair greying and huaman head hair greying.	①HMVII; ②Normal human epidermal keratinocytes (NHEKs): 20 Gy X-ray	①5 μg/mL for 7 days in HMVII cells; ②100 μg/mL for 1 h in NHEKs; ③1 mL applied twice daily for approximately 1 year in grey beard hair greying; ④1 mL applied twice daily for four, twelve, and twenty-four weeks in head hair greying.	↑: ①β-catenin, MITF, and TYR; ②mitochondrial function; ③Wnt signalling pathway; ↓: γ-H2AX and ROS.	[217]
	2020					Yerba Santa leaves and stems (3 g) are soaked in 100 mL water at 80°C for 30 min, then filtered.	Three weeks C57BL/6: 5 Gy X-ray for 6 h and 1 month.	-	3 g/100 mL for 1 month in mice.	↑: CD34; ↓: γ-H2AX.	[66]
7	2014	Pueraria lobata (Willd.) Ohwi	Pueraria	Fabaceae	Pueraria lobata (Willd.) Ohwi	Not described.	①Zebrafish embryos: 0.2 mM 1-phenyl-2-thiourea for 26 h; ②twelve-week-old MITFvit/vit mice：hair removal is performed twice every three weeks to accelerate hair cycling.	Melan-A: 100 mM IBMX	①25 and 50 μg/ml for 0.5, 1, 2, 6, 24, and 48 h in cell； ②1, 10, and 100 μg/mL for 60 h in zebrafish; ③1 and 2% topically administered for six weeks (bottom) in mice.	↑: cAMP/MITF-M signalling pathway: cAMP, MITF, p-CREB, TRP-2, and Bcl-2.	[216]
8	2021	Vitis vinifera L.	Vitis	Vitaceae	Vitis vinifera L.	Crushed grape powder (including pericarp, seed, flesh, and grape stem) is dissolved in 70% ethanol, macerated for 7 days, and centrifuged at 3000 rpm for 20 min. The supernatant is filtered through a 0.22 μm membrane and completely dried.	-	B16F10: 10 nM α-MSH for unclear time.	50, 75, and 100 μg/mL for 72 h in B16F10.	↑: TYR, TRP-1, TRP-2, and MITF (melanin-related genes).	[225]
9	2023	Oryza sativa L. (rice)	Oryza	Poaceae	Oryza sativa L. (rice)	After the screw press process, augmented with dichloromethane extraction, the defatted residues were macerated with an ethanol solution to obtain other semi-polar and polar compounds in defatted rice bran extracts.	-	B16F10: 50 µM 3-isobutyl-1-methylxanthin for 48 h.	0.01 mg/mL for 48 h in B16F10.	↑: melanin synthesis ↓: oxidant activity, NO, SRD5A1, and SRD5A2.	[231]
10	2015	Cornus officinalis Siebold & Zucc.	Cornus	Cornaceae	Cornus officinalis Siebold & Zucc.	Purchase.	-	Melan-A	3.125, 6.25, and 12.5 μg/mL for 48 h in Melan-a cells.	↑: TYR, TRP-1, TRP-2, and MITF-M.	[235]
11	2021	Vernonia anthelmintica (L.) Willd.	Vernonia	Asteraceae/Compositae	Vernonia anthelmintica (L.) Willd.		Zebrafish: 0.2 mM phenyl-thiourea for 24 h.	B16F10	①Butin:caffeic acid: luteolin = 1:4:10 for 24 h in zebrafish; ②0.5 mg/mL for 48 h in cells.	↑: MITF, TYR, KIT, and DCT (melanin-related genes).	[243]
12	2021	Argania spinosa Skeels	Argania	Sapotaceae	Argania spinosa Skeels		-	B16F10	30 ng/ml Argan shell and 50 ng/ml Argan press cake extracts for 48 h in B16F10.	Not described.	[245]
