# Supplementary material for: Natural products and their derivatives as candidate treatments for hair greying: from drug discovery to molecular mechanisms
Source: Chin Med. 2026 Feb 3;21:61. doi: 10.1186/s13020-026-01340-0 (PMC12866018; doi:10.1186/s13020-026-01340-0)
Supplement: Supplementary file 4 — Supplementary material 4. Table 4. The potential mechanisms by which pharmaceutical preparation regulate melanogenesis. [file 13020_2026_1340_MOESM4_ESM.xlsx]

## Sheet: Sheet1
No.	Year	Name	Ingredients	Percentage (%)	Objects		Dose and cycle of administration	Possible mechanism	Ref.
					In vitro	In vivo
1	2023	Artiri La Li Honey Pill	Carum carvi L.	Not described.	①C57BL/6 mice: 0.5 mL of 5% hydroquinone is applied twice a day for 50 days; ②Guinea pigs:smear: 1 mL 5% H2O2 is applied twice a day for 50 days; ③Zebrafish: 12 μg/mL phenylthiourea for 12 h.	-	①450, 600, 900, and 1800 mg/kg by oral administration for 30 days in C57BL/6 mice; ②170, 340, and 680 mg/kg by smearing for 30 days in guinea pigs; ③170, 340, and 680 mg/kg for 72 h in zebrafish.	↑: TYR, and AchE; ↓: MDA, and MAO.	[247]
			Anacyclus pyrethrum DC.
			Operculina turpethum (L.) Silva Manso
			Zingiber officinale Roscoe
2	2024	Erzhi pills	Epimedium brevicornu Maxim.	50	①Six–eight weeks old C57BL/6 mice; ②Eight-month-old zebrafish: 0.2 mM propylthiouracil for 24 h.	B16F10	①5%、10%、 and 15% Erzhi pills-containing serum for 48 h in B16F10; ②4 g/kg twice daily for 3 days in mice; ③0.03, 0.1, 0.5, and 1 mg/mL for 24 h in zebrafish.	↑: ①Melanogenesis: MITF, and TYR; ②p-CREB and cAMP.	[250]
			Ligustrum lucidum Ait.	50
3	2024	Melanogrit	Psoralea corylifolia L.	46	-	①B16F10; ②B16F10 co-culture with HaCaT: 0.2 nM α-MSH for 72 h.	1, 3, 10, 30, and 60 μg/mL for 72 h in B16F10 and co-culture with HaCaT cells.	↑: MITF, TYR, and TRP1 (melanin-related genes); ↓: p-ERK and p-GSK3β.	[251]
			Acacia catechu Wight & Arn.	11
			Rubia cordifolia L.	17
			Cassia fistula L.	22
			Herbally processed mineral calyx	2
			Herbally processed copper calyx	2
