# Supplementary material for: Natural products and their derivatives as candidate treatments for hair greying: from drug discovery to molecular mechanisms
Source: Chin Med. 2026 Feb 3;21:61. doi: 10.1186/s13020-026-01340-0 (PMC12866018; doi:10.1186/s13020-026-01340-0)
Supplement: Supplementary file 5 — Supplementary material 5. Table 5. The potential mechanisms by which natural products and their derivatives regulate melanin transport. [file 13020_2026_1340_MOESM5_ESM.xlsx]

## Sheet: Sheet1
No.	Year	Classification	Name	IUPAC name	MF	Genus	Family	Source	Extract Methods	Objects		Dose and cycle of administration	Possible mechanism	Ref.
										In vitro	In vivo
1	2022	Flavonoids	5-demethylnobiletin	2-(3,4-dimethoxyphenyl)-5-hydroxy-6,7,8-trimethoxychromen-4-one	C20H20O8	Citrus	Rutaceae	Citrus reticulata Blanco	-	-	B16F10	2.5, 5, and 7 μM for 48 h.	↑: ①PMEL17, Rab27a, Melanophilin and Myosin VA (dendrites formation-related proteins); ②MITF, TYR, TRP-1, TRP-2 (melanin-related genes); ③cAMP, p-CREB.	[264]
2	2023		Tribuloside	[(2R,3S,4S,5R,6S)-6-[5,7-dihydroxy-2-(4-hydroxyphenyl)-4-oxochromen-3-yl]oxy-3,4,5-trihydroxyoxan-2-yl]methyl (E)-3-(4-hydroxyphenyl)prop-2-enoate	C30H26O13	Tribulus	Zygophyllaceae	Tribulus terrestris L.	-	①Zebrafish: 0.2 mM PTU for 6–35 h; ②In human skin explants: 1000mJ/cm2 UVB.	Human epidermal melanocytes (HEMCs)	①5, 10, and 20 μM for 48 h.in foreskins and HEMCs; ②5, 10, and 20 μM for 35–60 h in zebrafish; ③5, 10, and 20 μM for 5 d in human skin explants.	↑: ①TYR activity; ②melanogenic proteins: TYR, TRP-1, TRP-2, MITF, and PMEL-17; ③melanosome transport: Rab27a, Rab17 and Cdc42; ④PDA/cAMP/PKA signalling pathway: p-PKA, p-CREB, p-p38; ↓: γ-H2AX.	[268]
3	2021		Kaempferol	3,5,7-trihydroxy-2-(4-hydroxyphenyl)chromen-4-one	C15H10O6	Sanguisorba	Rosaceae	Sanguisorba officinalis L.	-	①Zebrafish: 200 μM N-phenylthiourea; ②Human skin epidermal tissue.	Melan-A, B16F10, and SK-MEL-28	①5, 10, and 15 μM for 72 h in B16F10; ②15 μM in zebrafish; ③15 μM for 72 h in Melan-A, B16F10, and SK-MEL-28; ④Unclear concentrationfor 7 days in human skin epidermal tissues.	↑: ①TYR and MITF; ②melanosome maturation: HMB45; ③ERK/MAPK and PI3K/AKT signalling pathways: p-p38, p-ERK, p-PI3K, p-AKT, Rab27A, RhoA, and Cdc42.	[273]
4	2019	Others	Gambogic amide	(Z)-4-[(1S,2S,8R,17S,19R)-12-hydroxy-8,21,21-trimethyl-5-(3-methylbut-2-enyl)-8-(4-methylpent-3-enyl)-14,18-dioxo-3,7,20-trioxahexacyclo[15.4.1.02,15.02,19.04,13.06,11]docosa-4(13),5,9,11,15-pentaen-19-yl]-2-methylbut-2-enamide	C38H45NO7	Garcinia	Clusiaceae	Garcinia hanburyi Hook.f.	-	Human hair follicle organ: from elective plastic surgery (face lifting) on healthy postmenopausal females between 40 and 75 years of age.	-	10–1000 nM for 7 days in cultured human hair follicles.	↑: c-KIT, p16, and TrkA.	[277]
5	2022	Extract of single herb	Epimedii folium	-	-	Epimedium	Berberidaceae	Epimedium brevicornu Maxim.	75% ethanol twice for 2 h, concentrated under reduced pressure (27 g) and freeze-dried into a powder, dissolved in DMSO to 40 mg/mL solution.	①Male C57BL/6 mice (6 weeks old)：shaving and 4% (w/w) hydroquinone topically applied the dorsal skin for 45 days; ②Zebrafish：200 mM N-phenylthiourea (PTU) ; ③Normal human/vitiligo skin tissues.	B16F10, Melan-A, and human primary melanocytes (HMC).	①1% and 3 % was topically administered half a day a day for 45 days in mice; ②40 μg/mL for 72 h in B16F10, Melan-A, and HMC cells； ③200 μg/mL for a week in human normal skin tissues; ④100 μg/mL for 24 h in PTU-induced zebrafishes.	↑: ①Melanosomes (HMB45, a melanosome marker) ; ②TYR, TRP-1, MITF, and DCT; ③MAPK/ERK1/2 signalling pathway: p-ERK, p-JNK, and p-p38.	[91]
